# Supplementary material for: Synthesis Optimization of BaGdF5:x%Tb3+ Nanophosphors for Tunable Particle Size
Source: Materials (Basel). 2022 Dec 1;15(23):8559. doi: 10.3390/ma15238559 (PMC9740830; doi:10.3390/ma15238559)
Supplement: Supplementary file 1 [file materials-15-08559-s001.zip]

Archive with 1 entries (1 files):
- materials-2029683-supplementary.pdf
